# Supplementary material for: Exploring the Sensory Odor Profile of Sourdough Starter from Ancient Whole-Wheat Flours in the Development of Cookies with Enhanced Quality
Source: Foods. 2025 Feb 12;14(4):613. doi: 10.3390/foods14040613 (PMC11854415; doi:10.3390/foods14040613)
Supplement: Supplementary file 1 [file foods-14-00613-s001.zip]

Archive with 1 entries (1 files):
- foods-3418177-supplementary.pdf
